# Supplementary material for: Accuracy of ultrasound estimation of fetal weight in twin pregnancy
Source: Int J Gynaecol Obstet. 2025 Feb 24;170(1):463–70. doi: 10.1002/ijgo.16186 (PMC12177305; doi:10.1002/ijgo.16186)
Supplement: Supplementary file 1 — Appendix S1 [file IJGO-170-463-s001.xlsx]

## Sheet: supp
Reference	Biometry required (cm)	Formula (*=multiplication, **=exponent, log=natural log, log10=log base 10)	MPE	|PE| ≤ 10%	PE > 10% (a)	PE < -10% (b)	Ratio (a/b)	SGA (<5th centile)
Ben_Haroush I (2008)	AC, FL	10**(-2.543 + 1.747 * log10(10*AC) + 0.876 * log10(10*FL))	3.1	66.3	25.5	8.3	3.07229	10
Ben_Haroush II (2008)	AC, BPD, FL	10**(-2.804 + 0.629 * log10(10*BPD) + 1.572 * log10(10*AC) + 0.59 * log10(10*FL))	3.4	67.6	26.6	5.7	4.66667	9
Ben_Haroush III (2008)	AC, BPD, FL, HC	10**(-2.869 + 0.585 * log10(10*BPD) + 1.562 * log10(10*AC) + 0.077 * log10(10*HC) + 0.581 * log10(10*FL))	3.6	67.5	27	5.6	4.82143	10
Campbell (1975)	AC	1000*exp(- 4.564 + 0.282 * AC - 0.00331 * AC**2)	6	55.6	37.3	7.1	5.25352	9
Campbell (1985)	AC, BPD	1000*10**(-1.8131 + 0.1630 * BPD + 0.048 * AC - 0.002447 * AC * BPD)	8.7	48.9	46.1	5	9.22	8
Chen II (2011) SGA	AC, BPD, FL, HC	exp(1.47 * BPD + 0.0169 * HC - 0.0873 * BPD**2 + 0.00518 * AC * FL)	-2.2	60.1	14.3	25.7	1.7972	18
Combs (1993)	AC, FL, HC	0.23718 * FL * AC**2 + 0.03312 * HC**3	4.2	63.9	29.8	6.3	4.73016	9
Combs- Shinozuka (1987) SGA	AC, BPD, FL	0.23966 * FL * AC**2 + 1.6230 * BPD**3	5.6	61.9	35.5	2.6	13.6538	7
Dudley (1995)	AC, FL, HC	0.32 * AC**2 * FL + 0.053 * HC**2 * FL	-3.3	67.3	9.2	23.6	2.56522	17
Esinler (2017)	AC, FL	-1073.4 + 0.016*((10*AC)**2) + 0.371*((10*FL)**2) + 20.187*(((10*AC)/(10*FL))**2)	3	65	25.5	9.5	2.68421	9
Ferrero (1994)	AC, FL	10**(0.77125 + 0.13244 * AC - 0.12996 * FL - 1.73588 * AC**2 / 1000 + 3.09212 * FL * AC / 1000 + 2.18984 * FL / AC)	11.7	41	56.3	2.7	20.8519	5
Hadlock I (1984)	AC	exp(2.695 + 0.253 * AC - 0.00275 * AC**2)	5	57.1	34.2	8.7	3.93103	10
Hadlock II (1984)	AC, BPD	10**(1.1134 + 0.05845 * AC - 0.000604 * AC**2 - 0.007365 * BPD**2 + 0.000595 * BPD * AC + 0.1694 * BPD)	5.4	59.6	33.7	6.7	5.02985	9
Hadlock III (1984)	AC, HC	10**(1.182 + 0.0273 * HC + 0.07057 * AC - 0.00063 * AC**2 - 0.0002184 * HC * AC)	3	63.1	25.1	11.8	2.12712	12
Hadlock IV (1984)	AC, FL	10**(1.3598 + 0.051*AC + 0.1844*FL - 0.0037*AC*FL)	2.1	67.2	23.1	9.7	2.38144	12
Hadlock V (1984)	AC, BPD, FL	10**(1.4787 - 0.003343*AC*FL + 0.001837*(BPD**2) + 0.0458*AC + 0.158*FL)	1.2	69.7	20.4	9.9	2.06061	14
Hadlock VI (1984)	AC, FL, HC	10**(1.5662 - 0.0108*HC + 0.0468*AC + 0.171*FL + 0.00034*(HC**2) - 0.003685*AC*FL)	-0.5	69.1	16.8	14.1	1.19149	15
Hadlock VII (1984)	AC, BPD, FL, HC	10**(1.5115 + 0.0436*AC + 0.1517*FL - 0.00321*AC*FL + 0.0006923*BPD*HC)	1.4	69.3	21.7	9	2.41111	13
Hadlock I (1985)	AC, FL	10**(1.304 + 0.05281 * AC + 0.1938 * FL - 0.004 * AC * FL)	2.3	68	23.1	9	2.56667	12
Hadlock II (1985)	AC, BPD, FL	10**(1.335 + 0.0316 * BPD + 0.0457 * AC + 0.1623 * FL - 0.0034 * AC * FL)	2.7	68.7	23.2	8.1	2.8642	12
Hadlock III (1985)	AC, FL, HC	10**(1.326 - 0.00326 * AC * FL + 0.0107 * HC + 0.0438 * AC + 0.158 * FL)	1	68.1	20.9	11	1.9	13
Hadlock IV (1985)	AC, BPD, FL, HC	10**(1.3596 + 0.0064 * HC + 0.0424 * AC + 0.174 * FL + 0.00061 * BPD * AC - 0.00386 * AC * FL)	1.8	69	22.2	8.7	2.55172	13
Halaska (2006)	AC, BPD, FL	10**(0.64041 * BPD - 0.03257 * BPD**2 + 0.00154 * AC * FL)	7.4	55.6	40.5	3.9	10.3846	4
Hellman (1967)	BPD	-3973.8 + 772.2 * BPD	12.4	38.5	55.8	5.7	9.78947	2
Higginbottom (1975)	AC	0.0816 * AC**3	-5.6	58	11.2	30.8	2.75	20
Hill (1985)	AC	-2883.6 + 181.39 * AC	8.5	48.9	45.5	5.6	8.125	7
Hill (1986)	AC, BPD, FL	exp(-4.7208 + 1.1933 * BPD - 0.0613 * FL * BPD + 5.9509 * FL / BPD + 0.3339 * AC / BPD)	4.2	61.1	30.5	8.4	3.63095	10
Honarvar (2001)	FL	1000*(-1.36 + 0.042 * FL**2 + 0.32 * FL)	9.9	39.1	49.8	11.1	4.48649	4
Hsieh I (1987)	AC, BPD	10**(2.1315 + 0.0056541 *AC *BPD - 0.00015515 * AC**2 *BPD +0.000019782 * AC**3 +0.052594 * BPD)	3	64.3	28.2	7.5	3.76	9
Hsieh II (1987)	AC, BPD, FL	10**(2.7193 + 0.0094962 * AC * BPD - 0.1432 * FL - 0.00076742 * AC * BPD**2 + 0.001745 * FL * BPD**2)	2.6	64.8	26.6	8.6	3.09302	10
Jackson (1990)	AC, BPD, FL	215.676 + 0.478617*(BPD**3) + 0.307523*FL*(AC**2)	2	69.5	20.4	10.2	2	11
Jordaan I (1983)	AC	10**(0.6328 + 0.1881 * AC - 0.0043 * AC**2 + 0.000036239 * AC**3)	3.3	62.7	27.7	9.6	2.88542	9
Jordaan II (1983)	AC, BPD	1000*10**(-1.1683 + 0.0377 * AC + 0.0950 * BPD - 0.0015 * BPD *AC)	7.6	54.6	42.4	3	14.1333	7
Jordaan III (1983)	AC, HC	10**(0.9119 + 0.0488 * HC + 0.0824 * AC - 0.001599 * HC * AC)	10.3	45.6	51	3.3	15.4545	5
Kehl (2012) SGA	AC, BPD, FL	10**(1.766 + 0.026 * AC + 0.081 * FL + 0.038 * BPD)	11.2	40.7	56.4	2.9	19.4483	7
Kohorn et al., 1967	BPD	-2569 + 613 * BPD	13.8	35.5	59.6	5	11.92	1
Nzeh (1992)	AC, BPD, FL	10**(0.47 + 0.488 * log10(BPD) + 0.554 * log10(FL) + 1.377 * log10(AC))	12	41.5	57.4	1	57.4	3
Ong (1999)	AC, FL	1000*10**(0.0259*AC + 0.672*FL -0.0475*(FL**2)-2.7606)	2	66.5	22.6	10.9	2.07339	11
Ott (1986)	AC, FL, HC	1000*(10**(-2.0661 + 0.04355 * HC + 0.05394 * AC - 0.0008582 * HC * AC + 1.2594 * FL / AC))	4.3	62.8	31.4	5.8	5.41379	9
Roberts (1985) SGA	AC, BPD, FL, HC	10**(1.6758 + 0.01707 * AC + 0.042478 * BPD + 0.05216 * FL + 0.01604 * HC)	8.5	52.1	43.7	4.2	10.4048	6
Scott (1996) SGA	AC, FL, HC	10**(0.66 * log10(HC) + 1.04 * log10(AC) + 0.985 * log10(FL))	-8	53.1	5	41.9	8.38	26
Shepard (1982)	AC, BPD	1000*(10**(-1.7492 + 0.166 * BPD + 0.046 * AC - 0.002646 * AC * BPD))	3	65.1	26.2	8.7	3.01149	10
Shinozuka (2002) SGA	AC, BPD, FL	1.07 * BPD**3 + 0.3 * FL * AC**2	6.1	60.6	36.3	3.1	11.7097	6
Siemer (2009) SGA	AC, BPD, FL	-5948.336 + (2101.261 * log(AC)) + (15.613 * (FL**2)) + (0.577 * (BPD**3))	-4.3	56.4	13.3	30.3	2.2782	19
Souka II (2014) SGA	AC, FL, HC	-3900.726+5.538388 *10*HC + 368.0494 * (AC/10)**3-242.061 * (AC/10)**3 * log(AC/10)+26.1955 *10*FL	-4.2	58.1	10.5	31.4	2.99048	20
Souka et al., 201445	AC, BPD, FL, HC	-3466.586 + 14.43568 *10* BPD + 3.167604 *10*HC + 29.2856 *10*FL + 192.3903 * (AC/10)**2	3.1	64.3	27.2	8.5	3.2	10
Stirnemann (2017)	AC, HC	exp(5.084820 - 54.06633 * (AC/100)**3 - 95.80076 * (AC/100)**3 * log(AC/100) + 3.136370 * HC / 100)	-3.7	66.2	13.1	20.8	1.58779	16
Thompson (1965)	BPD	-6575 + 1060 * BPD	6.7	41.9	44.7	13.4	3.33582	8
Thurnau (1983) SGA	AC, BPD	-229 + 9.337 * BPD * AC	-6.6	49.9	11	39.2	3.56364	22
Vintzileos (1987)	AC, BPD	10**(1.879 + 0.084 * BPD + 0.026 * AC)	5.5	59.1	34.4	6.5	5.29231	9
Warsof I (1986)	AC, FL	exp(2.792 + 0.108 * 10*FL + 0.0036 * (AC**2) - 0.0027 * 10*FL*AC)	7.9	53.2	41.3	5.6	7.375	7
Warsof I (1977)	AC	1000*10**(-1.8367 + 0.092 * AC - 0.019 * AC**3 / 1000)	8.8	48.2	46.2	5.6	8.25	8
Warsof II (1977)	FL	exp(4.6914 + 0.151 * FL**2 - 0.0119 * FL**3)	8.7	38.2	48.6	13.3	3.65414	7
Warsof III (1977)	AC, BPD	1000*10**(-1.599 + 0.144 * BPD + 0.032 * AC - 0.000111 * AC * BPD**2)	-2.2	65.8	14.2	20	1.40845	15
Weinberger (1984) SGA	AC, BPD	-481 + 10.1 * AC * BPD	-9.3	46.9	5.7	47.4	8.31579	27
Weiner I (1985) SGA	AC, HC	10**(1.6575 + 0.04035 * HC + 0.01285 * AC)	-14	35.9	2.6	61.5	23.6538	32
Weiner II (1985) SGA	AC, FL, HC	10**(1.6961 + 0.02253 * HC + 0.01645 * AC + 0.06439 * FL)	-10	44.5	3.1	52.4	16.9032	27
Willocks (1964)	BPD	(-177 + 30 * BPD) * 28.3495	-3.5	50.6	19.9	29.5	1.48241	16
Woo I (1985)	AC, FL	10**(0.59 + 0.08 * AC + 0.28 * FL - 0.00716 * AC * FL)	12.9	36.2	60	3.9	15.3846	6
Woo II (1985)	AC, BPD	10**(1.63 + 0.16 * BPD + 0.00111 * AC**2 - 0.0000859 * BPD * AC**2)	-5.5	63.3	7.5	29.2	3.89333	19
Woo III (1985)	AC, BPD, FL	10**(1.54 + 0.15 * BPD + 0.00111 * AC**2 - 0.0000764 * BPD * AC**2 + 0.05 * FL - 0.000992 * FL * AC)	1.5	67.6	21.9	10.4	2.10577	10
Woo I (1986)	AC, BPD	-1480 + 15.2 * BPD * AC	4.4	59.4	30.7	10	3.07	10
Woo II (1986)	AC, BPD, FL	-200 + 1.4 * BPD * AC * FL	-6.3	60.3	4.4	35.2	8	22
